# Supplementary material for: A niche for null models in adaptive resource management
Source: Ecol Evol. 2022 Jan 13;12(1):e8541. doi: 10.1002/ece3.8541 (PMC8794763; doi:10.1002/ece3.8541)
Supplement: Supplementary file 1 — Supplementary Material [file ECE3-12-e8541-s001.R]

# Supplement for "A niche for null models in 
# Adaptive Resource Management"

###########################################################
# We fit the null model of persistence with a random walk 
# to available midcontinent mallard abundance data using
# a Bayesian state-space model. Upon fitting the model
# recursively each year, we made 1-step-ahead forecasts 
# that could later be compared to data collected in 
# the subsequent year.
###########################################################
sink("persistnull.jags")
cat("
model {

#--------------------------------------------------------
# 1. Define the priors for the parameters
#--------------------------------------------------------
# Informative prior for initial abundance based on the 
# data and associated s.e.
N[1] ~ dnorm(7.75, pow(0.28,-2))I(0,) 

# Prior for the temporal process variance
# note that tauPro is 1/variance
sigPro ~ dunif(0,5)
tauPro <- pow(sigPro,-2)

#--------------------------------------------------------
# 2. Process model of state-space likelihood
#--------------------------------------------------------
for (t in 1:years) {
  N[t+1] <- N[t] + eps[t]
  eps[t] ~ dnorm(0,tauPro)
}

#--------------------------------------------------------
# 3. Observation model of state-space likelihood
#--------------------------------------------------------
for (t in 1:years) {
  y[t] ~ dnorm(N[t], pow(yse[t],-2)) # both y and yse are
                                     # provided as data
}

}
",fill = TRUE)
sink()

# Description of data:
# Y: annual estimates of midcontinent mallard abundance (in millions)
# Yse: s.e. of Y

# set up iterative forecasting with each 
# successive year of monitoring
library(jagsUI)
perspredict <- matrix(NA,length(Y),1)
perspredict[1] <- Y[1]
for (i in 2:length(Y)){
  # Bundle data
  y = Y[1:i]
  yse = Yse[1:i]
  years = i 
  jags.data <- list(y = y, yse = yse, years = years)
  
  # Initial values
  inits <- function(){list(sigPro = runif(1,0.7,1),
                           N = c(runif(1,7,8.5), rep(NA, years)) )}
  
  # Parameters monitored
  parameters <- c("sigPro","N")
  
  # MCMC settings
  ni <- 50000; nt <- 15; na <- 5000; nb <- 20000; nc <- 3
  
  # Call JAGS from R
  persistnull <- jags(jags.data, inits, parameters, "persistnull.jags", 
                      n.chains = nc, n.thin = nt, n.iter = ni, 
                      n.adapt = na, n.burnin = nb)
  
  perspredict[i] <- median(persistnull$sims.list$N[,(i+1)])
}


###########################################################
# We fit the null model with a wetland predictor and a
# random walk to available midcontinent mallard abundance 
# and Canada wetland abundance data using a Bayesian 
# state-space model. Upon fitting the model recursively 
# each year, we made 1-step-ahead forecasts that could later 
# be compared to data collected in the subsequent year.
###########################################################
sink("wetlandnull.jags")
cat("
model {

#--------------------------------------------------------
# 1. Define priors for the parameters
#--------------------------------------------------------
# Informative prior for initial abundance based on the 
# data and associated s.e.
N[1] ~ dnorm(7.75, pow(0.28,-2))I(0,) 

# Prior for the temporal process variance
# note that tauPro is 1/variance
sigPro ~ dunif(0,5)
tauPro <- pow(sigPro,-2)

# Priors for uncertainty in wetlands predictor
for (t in 1:years) {
  # based on mean and s.e. of data in columns 2 and 3 of Wetland
  wetlands[t] ~ dnorm(Wetland[t,2], pow(Wetland[t,3],-2)) 
  W[t] <- (wetlands[t] - 3727.8) / 942.4764       # standardized
}

# Informative prior for wetlands coefficient based on 
# analysis of data prior to AHM (1961 to 1994)
B ~ dnorm(0.03, pow(0.01,-2))

#--------------------------------------------------------
# 2. Process model of state-space likelihood
#--------------------------------------------------------
for (t in 1:years) {
  N[t+1] <- lambda[t]*N[t]
  log(lambda[t]) <- 0 + B*W[t] + eps[t] # the zero intercept invokes 
    # the same assumption as the persistence model in that the
    # population hovers around its equilibrium
  eps[t] ~ dnorm(0,tauPro)
}

#--------------------------------------------------------
# 3. Observation model of state-space likelihood
#--------------------------------------------------------
for (t in 1:years) {
  y[t] ~ dnorm(N[t], pow(yse[t],-2)) # both y and yse are
                                     # provided as data
}

}
",fill = TRUE)
sink()

# Description of data:
# Y: annual estimates of midcontinent mallard abundance (in millions)
# Yse: s.e. of Y
# Wetland: matrix-formatted dataset containing annual estimates of 
#          wetland basins and associated s.e.

# set up iterative forecasting with each 
# successive year of monitoring
library(jagsUI)
wetpredict <- matrix(NA,length(Y),1)
wetpredict[1] <- Y[1] 
for (i in 2:length(Y)){
  # Bundle data
  y = Y[1:i]
  yse = Yse[1:i]
  years = i 
  jags.data <- list(y = y, yse = yse, years = years, Wetland = Wetland)
  
  # Initial values
  inits <- function(){list(sigPro = runif(1,0.05,0.15), 
                           B = rnorm(1,0.04,0.01),
                           N = c(runif(1,7,8.5), rep(NA, years))  )}
  
  # Parameters monitored
  parameters <- c("sigPro","B","N")
  
  # MCMC settings
  ni <- 50000; nt <- 15; na <- 5000; nb <- 20000; nc <- 3
  
  # Call JAGS from R
  wetlandnull <- jags(jags.data, inits, parameters, "wetlandnull.jags", 
                      n.chains = nc, n.thin = nt, n.iter = ni, 
                      n.adapt = na, n.burnin = nb)
  
  wetpredict[i] <- median(wetlandnull$sims.list$N[,(i+1)])
}
